# Supplementary material for: Recent Advances in SERS-Based Detection of Organophosphorus Pesticides in Food: A Critical and Comprehensive Review
Source: Foods. 2025 Oct 29;14(21):3683. doi: 10.3390/foods14213683 (PMC12610478; doi:10.3390/foods14213683)
Supplement: Supplementary file 1 [file foods-14-03683-s001.zip]

Archive with 1 entries (1 files):
- foods-3871491-supplementary.pdf
